# Supplementary material for: Unique protein features of SARS-CoV-2 relative to other Sarbecoviruses
Source: Virus Evol. 2021 Jul 23;7(2):veab067. doi: 10.1093/ve/veab067 (PMC8385934; doi:10.1093/ve/veab067)
Supplement: veab067_Supp [file veab067_supp.zip]

Archive with 1 entries (1 files):
- Cotten_et_al_Supplementary_materials.docx
